# Supplementary material for: stMMR: accurate and robust spatial domain identification from spatially resolved transcriptomics with multimodal feature representation
Source: Gigascience. 2024 Nov 28;13:giae089. doi: 10.1093/gigascience/giae089 (PMC11604062; doi:10.1093/gigascience/giae089)
Supplement: giae089_Supplementary_Files [file giae089_supplementary_files.zip]

Archive with 8 entries (8 files):
- Supplementary Materials.docx
- Supplementary_Figure_S1.jpg
- Supplementary_Figure_S2.jpg
- Supplementary_Figure_S3.jpg
- Supplementary_Figure_S4.jpg
- Supplementary_Figure_S5.jpg
- Supplementary_Figure_S6.jpg
- Supplementary_Table_S1.docx
